# Supplementary material for: SPOCK1, as a potential prognostic and therapeutic biomarker for lung adenocarcinoma, is associated with epithelial-mesenchymal transition and immune evasion
Source: J Transl Med. 2023 Dec 12;21:909. doi: 10.1186/s12967-023-04616-3 (PMC10717042; doi:10.1186/s12967-023-04616-3)
Supplement: Supplementary file 2 — Additional file 2. [file 12967_2023_4616_MOESM2_ESM.xlsx]

## Sheet: Sheet1
logFC>2
FAM83A
COL11A1
CST1
LOC84740
CYP24A1
MMP11
ABCA12
CA9
MMP13
SYT12
TMPRSS4
PPP1R14D
SPINK1
PTPRH
COL10A1
SPP1
MMP1
CRABP2
PRAME
ATP10B
PITX2
EEF1A2
XAGE1D
GREM1
STRA6
B3GNT3
B3GNT6
?|729884
PITX1
HTR3A
FER1L4
FGL1
MMP12
PAEP
KIF4A
GCNT3
RASAL1
VIL1
MYEOV
MYBL2
ITPKA
B4GALNT4
TUBB3
GJB2
KRT16
DLGAP5
UBE2C
NUF2
AKR1B10
ZYG11A
BIRC5
CDC20
ETV4
CTHRC1
CDC45
KIF2C
TROAP
IQGAP3
ENTPD8
NMU
CDC25C
TOP2A
BARX1
MEX3A
MELK
TRPM8
HJURP
FGB
CXCL13
TFAP2A
HHIPL2
NEK2
PYCR1
C16orf59
KIF18B
LOC100131726
XDH
ANLN
BUB1B
AURKB
KIF14
CEACAM5
C2CD4A
MUC13
DEPDC1
FRMD5
CILP2
C9orf140
DEPDC1B
AKR7A3
EXO1
FGF11
HS6ST2
TPX2
ASPM
IGSF9
NEIL3
ADM2
LGSN
UHRF1
KIF20A
E2F8
TCN1
MCM10
EPN3
DNAJC12
GRHL3
OTX1
GPR115
PLEKHN1
TFF1
EPHA10
TTK
RAD54L
MND1
CABYR
COL17A1
CDC6
ABP1
PLK1
YBX2
CENPA
HNF4G
PBK
BARX2
UBE2T
TMEM63C
PCP4
KRT6A
NDC80
ALG1L
CGREF1
CDCA3
KISS1R
PSAT1
RAB26
GALNT14
FOXM1
ESPL1
CNTD2
LY6D
EPR1
PLXNB3
CCNB2
NCAPG
WFDC3
LYPD1
DGCR5
RGS17
MB
MNX1
PKMYT1
CENPF
GTSE1
KIF26B
RECQL4
DMBX1
SKA3
HMMR
CBLC
SPAG5
FUT2
CEP55
SGOL1
NCAPH
CP
ONECUT2
RRM2
COL7A1
GAD1
HOXB9
TMEM184A
CELSR3
ORC6L
SPAG4
DNAJC22
TBX15
COMP
POLQ
SALL4
DLL3
FAM64A
IGFL2
NGEF
S100P
CKAP2L
CCNE1
CDCA7
FERMT1
SRPK3
CDCA8
FEZF1
GPR87
CDKN3
GPX2
HMGA2
CXorf61
BCL2L15
UNC5CL
KIF15
RHOV
IL1F5
GLB1L3
SLC2A1
HMGB3
C11orf86
MUC16
ITGA11
KCNN4
RHBDL1
CDCA2
ERCC6L
MAP7D2
CHRNA5
GPT2
PPAPDC1A
KIAA0101
IL1F7
CENPI
HOXC10
ZNF695
ORC1L
HOXC13
GJB6
STX1A
MKI67
SLC2A5
SYT7
ECEL1
COL1A1
ADAMTS16
PPP2R2C
IL22RA2
TFR2
CARD14
F12
PROC
GINS1
COCH
SLC22A18AS
CDCA5
BAIAP2L2
GINS2
KLK6
SKA1
CDT1
SPC25
CLSPN
DUSP13
AGMAT
PRSS3
CPNE7
TNFSF11
POLE2
CST4
XRCC2
MUC5B
JSRP1
HELLS
DUSP9
HAVCR1
MDK
RHBDL2
CCNA2
C1orf170
P2RY6
SLCO1B3
CCNB1
CCDC150
C6orf222
PPAP2C
IGF2BP1
BUB1
EFNA3
CR2
SPDEF
HOXC11
NXPH4
C15orf42
SCG5
PLUNC
ADAMTS14
BEAN
ADAM12
KIF11
EZH2
MAST1
PODXL2
IL31RA
LOC399815
RDM1
KIFC1
C15orf48
AK3L1
FUT6
CCNO
NPW
EME1
COL22A1
BRDT
SPRR1B
SIX1
INHA
BRIP1
SPC24
C17orf53
KRTAP4-1
ACY3
TRIP13
UMODL1
FAM111B
SPTBN2
PGLYRP4
RHBG
THBS2
MMP3
IGF2BP3
ZIC2
LOC285629
TMEM59L
C1orf61
PADI1
ZWINT
CENPE
SLC29A4
GUCY1B2
PLEK2
ESCO2
CASC5
FAM155B
KIF23
NUSAP1
DMRTA2
FCRL5
GPC2
TNS4
CNGA3
TK1
FUT9
TERT
CXCL14
GNG4
FAM178B
LGR4
TRIM31
GOLGA7B
STIL
APCDD1L
GPRIN1
IBSP
P4HA3
CPXM1
BMP8A
MAGEA6
NETO1
PVT1
ONECUT1
PHLDA2
ADAMDEC1
CNFN
CDH17
ANKRD34B
IL1RL2
HOXA10
GOLM1
PTGES
MMP10
SYNGR3
HOXB13
STEAP1
SERPINB5
CD19
OIP5
TDRD5
CASKIN1
MAGEA3
HPDL
EPHX4
RNF183
STYK1
RCOR2
HORMAD1
ESPN
AURKA
TNFRSF18
CLDN10
MFI2
CYP27C1
ANKRD22
PRC1
C21orf125
PLAC1
CRABP1
BRSK1
MAD2L1
GREB1L
C20orf70
C20orf151
CYP27B1
MSL3L2
GAL
CDH3
DPEP1
COL3A1
SLC7A10
C9orf100
AKR1B15
E2F2
DDIT4L
B3GNT4
ASF1B
PAH
NFKBIL2
FAM177B
CDC25A
C4orf7
E2F7
WDR62
RNF186
PODNL1
C16orf75
PAX7
KREMEN2
SCN8A
S100A2
GRIN1
SLC7A5
LYPD3
DGCR9
SLC7A11
KPNA7
RAD51
SMC1B
SHCBP1
PRR11
POU4F1
PRSS50
CELF5
VGF
PROM2
DNA2
OR51E1
TUBB2B
RTN4RL2
HIST1H2AM
MMP9
KRT80
DIO2
KRT6B
MIOX
CLDN6
HIST1H2BD
EGLN3
DERL3
PTTG1
MYO7A
SP8
C5orf46
SLCO5A1
GINS4
HGD
CENPK
ALPK2
FLJ40330
CEACAM7
NQO1
SGK2
BLM
FOXP3
FOXE1
FBXO32
FAM83D
MMP17
ABCA4
KNTC1
ASPHD1
MYO3B
DCST2
CDK1
LGI2
C5orf34
KRT81
UCA1
LOC148709
NKAIN1
SIX4
SLC15A1
FOXA3
PACSIN1
FAP
TMEM156
GYG2
KCNQ3
PAX9
EFNA4
ARNTL2
SLC44A5
OVOL1
PABPC1L
PIF1
SOHLH2
VPREB3
SBK1
SLC17A9
XKRX
NRK
UCHL1
NME1
C12orf56
PVRL4
SULF1
SERPINA4
KRT86
CDKN2A
VSIG1
METTL7B
C19orf26
ABCC3
CAMK2N2
GYLTL1B
C1QTNF6
TRIM15
KRT6C
CKMT1A
IL20RB
IL11
DRP2
MESP2
SHOX2
SIX2
AIM2
C1orf182
CCNE2
OGDHL
EPYC
C8orf73
FHL2
POU3F2
SOX11
C19orf77
BHLHA15
WISP1
PAFAH1B3
CST2
FAM72D
MTL5
CATSPERB
CPNE4
MLF1IP
TYMS
C9orf84
HRASLS
CBX2
TOX3
LOC150197
ADAM28
KIF1A
C13orf38
PDIA2
MESP1
COX6B2
TRAIP
FAM72B
HIST1H2BG
BPIL1
DNAH14
COL24A1
RCC1
TRIM54
C1orf135
CKMT1B
SYT2
KDELR3
ECE2
LOC96610
DTL
FAM72A
PPFIA4
CRLF1
LY6K
HECW1
FNDC1
PRR19
RPL39L
SLC25A10
SRRM3
ANKS4B
PPP1R14B
ZPLD1
DDX12
CENPM
CHAF1B
GREB1
SPOCK1
C18orf56
TESC
HOXC9
C3orf57
C2CD4D
TNFRSF25
CKM
DIRAS1
FANCI
CCDC64
GPR19
RAC3
LRRC15
HES6
TRIM46
OCIAD2
CCNF
NCCRP1
EPS8L3
